# Supplementary material for: Asymmetric Adaption in Social Learning: Understanding the Dilemma of Competition and Cooperation
Source: Behav Sci (Basel). 2024 Aug 16;14(8):721. doi: 10.3390/bs14080721 (PMC11351303; doi:10.3390/bs14080721)
Supplement: Supplementary file 1 [file behavsci-14-00721-s001.zip]

Archive with 1 entries (1 files):
- behavsci-3126819-supplementary.pdf
